# Supplementary material for: p53 suppresses lipid droplet–fueled tumorigenesis through phosphatidylcholine
Source: J Clin Invest. 2024 Jan 9;134(4):e171788. doi: 10.1172/JCI171788 (PMC10866454; doi:10.1172/JCI171788)
Supplement: Supporting data values [file jci-134-171788-s030.xlsx]

## Sheet: Fig.1B
Gene ID	Gene Symbol	Type	log2 (micech2 / micech1)	Qvalue (micech2 / micech1)
100038882	'Isg15'	mRNA	1.2756	1.30353e-06
100040944	'Gm3055'	mRNA	3.1575	0.00171747
100042807	'Eif3j2'	mRNA	7.16631	7.98873e-05
100213	'Rusc2'	mRNA	0.847398	6.12253e-05
100532	'Rell1'	mRNA	-0.724583	0.0444215
100637	'N4bp2l1'	mRNA	0.76049	6.12867e-05
100647	'Upk3b'	mRNA	-6.01186	0.0109306
102639543	'Ifi206'	mRNA	1.32561	0.0405654
105244343	'Gm39972'	mRNA	1.04527	0.00342054
105246572	'Gm41844'	mRNA	1.00106	7.07287e-07
105246824	'Gm42048'	mRNA	-4.47787	4.74401e-81
105246904	'Gm42102'	mRNA	1.06746	0.00734991
107303348	'Gm45935'	mRNA	1.4344	9.24493e-06
107684	'Coro2a'	mRNA	1.30711	0.0142634
108167725	'Gm46156'	mRNA	1.32689	6.08774e-08
108168162	'Gm43305'	mRNA	1.36805	0.00330723
108169043	'Gm46911'	mRNA	0.947365	0.0444215
110454	'Ly6a'	mRNA	1.3841	4.31485e-05
115487803	'LOC115487803'	mRNA	1.35496	0.00103823
115488029	'LOC115488029'	mRNA	1.41767	4.41082e-10
115489401	'LOC115489401'	mRNA	-6.46316	0.0106918
115490135	'LOC115490135'	mRNA	2.11992	1.29449e-15
11735	'Ank3'	mRNA	-0.549014	0.0405654
12053	'Bcl6'	mRNA	1.9533	2.2599e-09
12259	'C1qa'	mRNA	0.974924	0.0469531
12260	'C1qb'	mRNA	1.11246	0.0298307
12450	'Ccng1'	mRNA	-0.934756	3.25529e-05
12457	'Noct'	mRNA	0.690256	0.0486528
12517	'Cd72'	mRNA	1.38334	0.0206418
12606	'Cebpa'	mRNA	-0.49857	0.0155471
12700	'Cish'	mRNA	-2.07866	0.00205278
12737	'Cldn1'	mRNA	-0.632023	0.000651265
13097	'Cyp2c38'	mRNA	0.941967	0.0400489
13400	'Dmpk'	mRNA	1.0762	0.0430592
14129	'Fcgr1'	mRNA	1.38568	0.0117404
14377	'G6pc'	mRNA	0.988379	0.00894386
15163	'Hcls1'	mRNA	1.67727	0.0276657
15220	'Foxq1'	mRNA	-2.02481	0.00171747
15242	'Hhex'	mRNA	-0.707273	6.4683e-05
15379	'Onecut1'	mRNA	-1.64389	1.90901e-05
15950	'Ifi203'	mRNA	0.712647	0.0405654
15957	'Ifit1'	mRNA	1.48957	1.50571e-08
15959	'Ifit3'	mRNA	1.01244	0.0186896
16416	'Itgb3'	mRNA	1.04327	0.0161103
16599	'Klf3'	mRNA	0.531936	0.0276657
170741	'Pilrb1'	mRNA	1.42445	0.0276657
17969	'Ncf1'	mRNA	1.36033	0.0158983
18030	'Nfil3'	mRNA	0.888639	0.0240764
18631	'Pex11a'	mRNA	0.477255	0.0344025
18733	'Pirb'	mRNA	1.42311	0.0405654
19039	'Lgals3bp'	mRNA	0.800377	0.00188044
19106	'Eif2ak2'	mRNA	0.533661	0.0444215
19252	'Dusp1'	mRNA	0.873005	0.00164588
20239	'Atxn2'	mRNA	-0.509265	0.00901885
20336	'Exoc4'	mRNA	-0.683129	0.00103823
20353	'Sema4c'	mRNA	0.948547	0.0338282
20491	'Sla'	mRNA	1.52437	0.0397873
20612	'Siglec1'	mRNA	1.32213	0.00111821
209387	'Trim30d'	mRNA	0.778643	0.0276657
211896	'Depdc7'	mRNA	-0.648502	0.00205278
212980	'Slc45a3'	mRNA	0.888613	0.0162578
217830	'Dglucy'	mRNA	-0.636072	0.00319472
21810	'Tgfbi'	mRNA	0.596876	0.0397873
21888	'Tle4'	mRNA	0.740944	0.0230828
219131	'Phf11a'	mRNA	1.53735	0.0125877
21938	'Tnfrsf1b'	mRNA	0.726502	0.00185512
21961	'Tns1'	mRNA	0.492365	0.0271404
22059	'Trp53'	mRNA	-3.52723	5.76742e-60
22247	'Umps'	mRNA	-0.535109	0.0444215
223672	'Apol9a'	mRNA	0.956612	0.00330723
223775	'Pim3'	mRNA	0.74141	0.0346756
225326	'Pik3c3'	mRNA	1.03159	4.06952e-09
226564	'Fmo4'	mRNA	-1.21502	6.90592e-05
229003	'Helz2'	mRNA	0.563486	0.00894386
230073	'Ddx58'	mRNA	0.56821	0.0186896
230125	'Slc25a51'	mRNA	0.660244	6.28659e-05
230787	'Themis2'	mRNA	1.0841	0.0390871
230848	'Zbtb40'	mRNA	0.622046	0.0401357
231207	'Cpeb2'	mRNA	0.751091	0.0128854
231655	'Oasl1'	mRNA	1.05258	1.90901e-05
232288	'Frmd4b'	mRNA	0.617976	0.00674978
234463	'Tmem184c'	mRNA	-0.602674	0.0444215
234724	'Tat'	mRNA	0.812832	0.00836858
234779	'Plcg2'	mRNA	1.38011	0.0314899
235047	'Zfp809'	mRNA	-0.723698	0.00188044
235320	'Zbtb16'	mRNA	2.58134	9.70977e-19
236451	'Phf11b'	mRNA	1.04859	0.009741
236899	'Pcyt1b'	mRNA	-5.47381	6.17588e-14
237175	'Adgrg2'	mRNA	2.65951	0.0473438
23962	'Oasl2'	mRNA	1.07934	0.0282922
24067	'Srp54a'	mRNA	-0.695342	0.0430592
24110	'Usp18'	mRNA	0.807715	0.0106163
242721	'Klhdc7a'	mRNA	-0.870903	0.0276657
245527	'Eda2r'	mRNA	-8.49432	3.33867e-08
246727	'Oas3'	mRNA	1.24012	0.0281209
246728	'Oas2'	mRNA	1.18024	0.00038552
246730	'Oas1a'	mRNA	1.4045	1.19581e-05
270110	'Irf2bp2'	mRNA	0.688847	9.59933e-05
27219	'Sgk2'	mRNA	-0.421156	0.0486528
27280	'Phlda3'	mRNA	-1.8176	0.00292892
327959	'Xaf1'	mRNA	0.748764	0.0346756
330177	'Taok3'	mRNA	-0.582576	0.00506259
330914	'Arhgap32'	mRNA	1.02691	1.10049e-06
394434	'Ugt1a9'	mRNA	1.20242	0.00982325
52668	'Ifi27'	mRNA	0.935786	2.87635e-07
53623	'Gria3'	mRNA	-2.87612	1.30353e-06
54123	'Irf7'	mRNA	1.63595	3.6695e-11
54610	'Tbc1d8'	mRNA	1.19728	2.62215e-06
547253	'Parp14'	mRNA	0.579126	0.0430592
55932	'Gbp3'	mRNA	1.20298	0.0106918
55985	'Cxcl13'	mRNA	3.17908	0.0444215
57435	'Plin4'	mRNA	1.83958	0.00146246
57875	'Angptl4'	mRNA	0.600972	0.000221278
66120	'Fkbp11'	mRNA	-0.938827	0.00536873
66645	'Pspc1'	mRNA	-0.727297	0.0155471
66940	'Shisa5'	mRNA	0.785863	0.000149626
66968	'Plin5'	mRNA	0.716248	0.000930261
672511	'Rnf213'	mRNA	0.771349	0.00330723
67775	'Rtp4'	mRNA	1.09925	0.000221278
68028	'Rpl22l1'	mRNA	-0.740792	0.0405654
68048	'Aen'	mRNA	-0.806356	0.0060222
69550	'Bst2'	mRNA	0.556146	0.0276657
71704	'Arhgef3'	mRNA	0.857146	9.1577e-05
72022	'Slc35f2'	mRNA	-1.71263	0.00716458
72535	'Aldh1b1'	mRNA	-0.607621	0.000116307
73246	'Rassf6'	mRNA	-0.701019	0.0332205
73656	'Ms4a6c'	mRNA	1.28037	0.0444215
74558	'Gvin1'	mRNA	1.16645	0.000147654
76574	'Mfsd2a'	mRNA	0.974994	0.000305771
80861	'Dhx58'	mRNA	1.19179	1.0411e-07
81000	'Rad54l2'	mRNA	0.683677	0.00393301
83490	'Pik3ap1'	mRNA	0.596412	0.0390871
94094	'Trim34a'	mRNA	0.739235	0.0405654
98999	'Znfx1'	mRNA	0.601905	0.0209346
99899	'Ifi44'	mRNA	1.48581	7.45554e-05

## Sheet: Fig.1C
lipid metabolism gene	Plin4	Plin5	Plcg2	Ugt1a9	Pcyt1b	Trp53	Aldh1b1	G6pc	Itgb3	Tnfrsf1b	Cish	Cpeb2	Cyp2c38
	1.83958	0.716248	1.38011	1.20242	-5.47381	-3.52723	-0.60762	0.988379	1.04327	0.726502	-2.07866	0.751091	0.941967

## Sheet: Fig.1E
choline starvation
liver tissue	p53+/+						p53-/-
choline	196000000	86300000	104000000	197000000	209000000	165000000	178000000	161000000	170000000	204000000	278000000	221000000
phosphocholine	3370000	1310000	3060000	2260000	3080000	2580000	3420000	4330000	5130000	4850000	4750000	5030000
citicoline	305000	71300	159000	138000	128000	303000	138000	107000	241000	279000	225000	291000

## Sheet: Fig.2B
13C-choline flux	p53+/+			p53-/-
choline	381000000	413000000	340000000	152000000	207000000	241000000
phosphocholine	368000000	506000000	452000000	240000000	293000000	238000000
citicoline	112000	109000	123000	39100	28700	37500

## Sheet: Fig.2C
	p53+/+			p53-/-
PC(33:3)	50000000	65200000	55600000	10200000	11600000	22100000
PC(32:0)	2750000000	2380000000	2200000000	1600000000	1550000000	1230000000
PC(36e:2)	90200000	94700000	85000000	47800000	42800000	56400000
PC(35:1)	172000000	173000000	168000000	139000000	133000000	129000000
PC(37:2)	220000000	65500000	64800000	74800000	72100000	135000000
PC(30:0)	607000000	561000000	713000000	421000000	440000000	488000000
PC(31:0)	409000000	113000000	94000000	162000000	145000000	286000000
PC(32:0e)	400000000	382000000	394000000	185000000	147000000	231000000
PC(32:1)	3550000000	3620000000	3580000000	1960000000	1890000000	1240000000
PC(33:1)	274000000	290000000	271000000	364000000	357000000	385000000
PC(34:0)	175000000	186000000	177000000	147000000	144000000	134000000
PC(34:1e)	383000000	388000000	391000000	426000000	412000000	419000000
PC(34:2)	588000000	588000000	592000000	517000000	501000000	500000000
PC(35:1)	72200000	75700000	75800000	69700000	70100000	113000000
PC(35:2)	151000000	150000000	155000000	188000000	185000000	187000000
PC(36:1)	1430000000	387000000	338000000	445000000	401000000	824000000
PC(36:2)	3130000000	2720000000	3900000000	2130000000	1950000000	2380000000
PC(36:3)	168000000	175000000	150000000	189000000	187000000	174000000
PC(36:4)	494000000	491000000	480000000	533000000	524000000	502000000
PC(36:5)	293000000	286000000	290000000	197000000	189000000	241000000
PC(38:2)	293000000	284000000	286000000	198000000	181000000	243000000
PC(38:4)	170000000	90400000	92300000	126000000	128000000	144000000
PC(38:5)	241000000	117000000	126000000	108000000	163000000	128000000
PC(38:6)	170000000	166000000	173000000	119000000	130000000	141000000
PC(40:5)	68200000	67600000	67300000	61000000	60500000	60500000
PC(40:6)	270000000	62000000	66500000	80800000	91600000	169000000
PC(40:7)	172000000	181000000	184000000	145000000	156000000	157000000

## Sheet: Fig.2D 2E
	ch+ p53+/+				ch+ p53-/-				ch- p53+/+				ch- p53-/-
p21	1.09429	0.920188	0.97942	1.01396	0.034794	0.02768	0.024097	0.021869	1.91521	1.78695	1.88884	1.79938	0.016573	0.012132	0.039692	0.272627
PCYT1B	0.822165	1.15469	0.905948	1.16272	0.584389	0.377618	0.359733	0.530344	2.11038	0.912249	2.52713	2.15472	0.580352	0.923382	0.369847	0.600818
	ch+ p53+/+			ch+ p53-/-			ch- p53+/+			ch- p53-/-
p21	0.808507	1.24257	0.995389	0.586415	0.463292	0.371129	2.44527	2.14354	1.55832	0.618422	0.553503	0.478524
PCYT1B	1.03527	1.11729	0.864537	0.548415	0.638757	0.477423	1.5298	2.40051	2.43402	0.686185	0.74055	0.838958

## Sheet: Fig.2I
	p53+/+			p53-/-
citicoline	0.000304513	0.000214853	0.000273058	0.000163202	9.7952e-05	0.000157816

## Sheet: Fig.2J
	IgG			p53
RE1	0.8	0.81	0.88	1.91	1.82	1.74
RE2	0.92	0.98	0.72	1.55	1.11	1.62
Actin	0.36	0.37	0.37	0.35	0.34	0.36
	IgG			p53
RE1	1.18	1.14	1.27	3.38	3.74	3.42
RE2	1.14	1.7	1.18	2.44	2.26	2.26
Actin	0.31	0.31	0.33	0.38	0.41	0.54

## Sheet: Fig.2K
RE1	1.16085	1.08478	0.755272	17.7327	17.1421	18.7998	2.09899	2.15587	2.11306
RE2	1.16085	1.08478	0.755272	10.113	9.75393	10.6691	1.90628	1.92368	1.51583
RE3	1.16085	1.08478	0.755272	4.31254	3.94063	4.2378	1.83195	1.7401	2.15059

## Sheet: Fig.3C 3D 3E
	liver TG shlacz								shPCYT1B
Ctrl	41.4877	30.2951	33.4177	41.911	46.1345	43.6312	33.814		59.779	49.6788	40.0031	65.3737	60.6014	37.1786	53.6368
PC	28.1688	30.627	21.1616	18.8893	27.0641	20.1331	16.2445	21.9884	34.6442	25.7511	28.2758	18.1402	34.7026	25.6225	21.9911	28.2177
	plasma TG shlacz								shPCYT1B
Ctrl	0.806172	0.622881	0.438455	1.07959	0.870551	0.402478	0.545627		0.488064	0.880776	1.22047	0.435804	0.710361	0.750125	0.789888
PC	0.745959	0.787995	0.546384	0.901605	0.742551	0.498289	0.86222	0.87396	0.653935	0.64939	1.12428	0.872066	0.538431	0.972422	1.21441	0.829652
	liver PC SHLACZ								shPCYT1B
Ctrl	6.08479	5.36099	3.98439	6.09372	5.86659	4.96076	6.58478		3.93694	3.91427	4.49983	3.57447	3.5728	3.20238	4.12114
PC	7.99126	7.46246	4.97358	6.26476	7.58556	5.80433	4.93932	5.65936	6.54916	6.843	7.20073	4.49107	7.38445	5.20285	5.04279	4.67607

[truncated: 59 more sheets: Fig.3H 3I 3J, Fig.3N 3O 3P, Fig.4D 4E 4F, Fig.4H 4I, Fig.5A-5I, Fig.5K-N, Fig.6B-F, Fig.6I-J, Fig.7, S1B, S1C, S1D, S1E, S1F, S1G, S2A, S2B, S2C, S2D, S2E …]
